# Supplementary material for: Ethylene Activates the EIN2-EIN3/EIL1 Signaling Pathway in Tapetum and Disturbs Anther Development in Arabidopsis
Source: Cells. 2022 Oct 10;11(19):3177. doi: 10.3390/cells11193177 (PMC9563277; doi:10.3390/cells11193177)
Supplement: Supplementary file 1 [file cells-11-03177-s001.zip]

Archive with 1 entries (1 files):
- cells-1857213-supplementary.pdf
